# Supplementary material for: High Piezoelectric Output Voltage from Blue Fluorescent N,N-Dimethyl-4-nitroaniline Nano Crystals in Poly-L-Lactic Acid Electrospun Fibers
Source: Materials (Basel). 2022 Nov 10;15(22):7958. doi: 10.3390/ma15227958 (PMC9698555; doi:10.3390/ma15227958)
Supplement: Supplementary file 1 [file materials-15-07958-s001.zip]

Archive with 1 entries (1 files):
- materials-1958370-supplementary.pdf
